# Supplementary material for: Demographic Analysis of Cancer Research Priorities and Treatment Correlations
Source: Curr Oncol. 2024 Mar 29;31(4):1839–64. doi: 10.3390/curroncol31040139 (PMC11048756; doi:10.3390/curroncol31040139)
Supplement: Supplementary file 1 [file curroncol-31-00139-s001.zip]

Archive with 1 entries (1 files):
- curroncol-2889198-supplementary.pdf
